# Supplementary material for: Exploring the Relationship between Persons with Hearing Loss/Deafness and Their Hearing Dogs
Source: Animals (Basel). 2024 May 22;14(11):1527. doi: 10.3390/ani14111527 (PMC11171399; doi:10.3390/ani14111527)
Supplement: Supplementary file 1 [file animals-14-01527-s001.zip]

Archive with 1 entries (1 files):
- animals-2981906-supplementary.pdf
